# Supplementary material for: Physiological Adaptation of Three Wild Halophytic Suaeda Species: Salt Tolerance Strategies and Metal Accumulation Capacity
Source: Plants (Basel). 2022 Feb 17;11(4):537. doi: 10.3390/plants11040537 (PMC8877964; doi:10.3390/plants11040537)
Supplement: Supplementary file 1 [file plants-11-00537-s001.zip]

Archive with 1 entries (1 files):
- plants-1564527-supplementary.pdf
